# Supplementary material for: Rv0613c/MSMEG_1285 Interacts with HBHA and Mediates Its Proper Cell-Surface Exposure in Mycobacteria
Source: Int J Mol Sci. 2018 Jun 5;19(6):1673. doi: 10.3390/ijms19061673 (PMC6032435; doi:10.3390/ijms19061673)
Supplement: Supplementary file 1 [file ijms-19-01673-s001.zip]

Archive with 1 entries (1 files):
- ijms-300868-SI.pdf
